# Supplementary material for: Advance directives for future dementia can be modified by a brief video presentation on dementia care: An experimental study
Source: PLoS One. 2018 May 24;13(5):e0197229. doi: 10.1371/journal.pone.0197229 (PMC5967707; doi:10.1371/journal.pone.0197229)
Supplement: S1 Study data — (XLSX) [file pone.0197229.s001.xlsx]

## Sheet: Tabelle1
ID	age	YearsOfEducation	MWTB	ClinicalVignettes	ClinicalVignettes_preFilm	totalScore_preFilm	pneunomina_preFilm	aneurysm_preFilm	stroke_preFilm	cancer_preFilm	paralysisofswallowing_preFilm	totalScore_postFilm	pneunomina_postFilm	aneurysm_postFilm	cancer_postFilm	stroke_postFilm	paralysisofswallowing_postFilm
1	68	10	35	1	0	.6	3	0	0	0	0	.4	1	0	0	0	1
2	64	13	35	2	0	.2	1	0	0	0	0	.8	4	0	0	0	0
3	72	13	32	3	1	2017-04-01	4	3	0	1	1	2017-08-01
4	57	13	33	1	0	2017-08-01	3	2	1	1	2	1	4	1	0	0	0
5	59	10	32	2	0	.6	2	0	0	0	1	.8	1	0	0	0	3
6	30	13	32	3	1	3	4	2	0	0	0	2017-02-01
7	57	13	33	1	0	2	4	2	0	2	2	2017-04-01	4	0	0	0	3
8	60	13	33	2	0	2017-02-01	3	2	1	0	0	2017-02-01	2	4	0	0	0
9	64	13	33	3	1	1	4	3	1	0	0	2017-06-01
10	62	10	33	1	0	0	0	0	0	0	0	0	0	0	0	0	0
11	71	13	32	2	0	.6	3	0	0	0	0	.2	1	0	0	0	0
12	56	13	32	3	1	2	4	3	3	0	3	2017-06-02
13	65	10	31	1	0	.6	2	1	0	0	0	.8	3	0	1	0	0
14	70	13	34	2	0	2017-02-01	4	2	0	0	0	1	1	4	0	0	0
15	50	13	29	3	1	2017-08-01	3	0	1	1	1	2017-02-01
16	50	13	30	1	0	.4	1	1	0	0	0	.6	3	0	0	0	0
17	49	10	30	2	0	2017-06-02	4	4	0	3	2	2	4	4	1	0	1
18	56	13	31	3	1	0	4	0	0	0	0	.8
19	56	10	32	1	0	2017-04-02	4	4	0	4	0	2017-04-02	4	4	4	0	0
20	53	12	31	2	0	2017-04-01	4	1	1	1	0	2017-06-01	4	4	0	0	0
21	59	10	33	3	1	1	4	0	0	0	0	.8
22	63	13	31	1	0	.2	1	0	0	0	0	.8	4	0	0	0	0
23	57	13	26	2	0	0	0	0	0	0	0	0	0	0	0	0	0
24	25	12	33	3	1	.4	0	0	0	0	0	0
25	64	10	31	1	0	.6	3	0	0	0	0	.8	4	0	0	0	0
26	62	13	32	2	0	1	2	2	1	0	0	.4	2	0	0	0	0
27	69	10	32	3	1	2017-08-01	2	0	0	3	0	1
28	48	13	33	1	0	2017-08-01	4	4	0	1	0	2017-08-01	4	3	1	0	1
29	63	13	33	2	0	.4	1	1	0	0	0	0	0	0	0	0	0
30	58	10	31	3	1	2017-06-02	4	3	2	4	4	2017-04-03
31	44	10	34	1	0	2017-04-02	3	3	2	3	1	3	4	4	3	3	1
32	76	13	31	2	0	1	3	2	0	0	0	0	0	0	0	0	0
33	22	13	29	3	1	2017-04-02	4	3	1	1	0	2017-08-01
34	69	12	33	1	0	1	3	2	0	0	0	2017-02-01	4	2	0	0	0
35	68	10	32	2	0	0	0	0	0	0	0	0	0	0	0	0	0
36	22	13	22	3	1	2017-08-02	4	4	1	1	3	2017-06-02
37	61	10	32	1	0	.8	3	1	0	0	0	1	4	1	0	0	0
38	64	13	36	2	0	.8	3	1	0	0	0	.2	1	0	0	0	0
39	48	13	35	3	1	2	4	4	0	1	2	2017-02-02
40	67	10	34	1	0	0	0	0	0	0	0	0	0	0	0	0	0
41	76	13	37	2	0	.8	3	1	0	0	0	2017-04-02	1	2	1	4	4
42	28	13	25	3	1	2017-08-01	3	2	0	2	1	2017-06-01
43	72	13	36	1	0	1	3	2	0	0	0	.8	4	0	0	0	0
44	48	10	30	2	0	0	0	0	0	0	0	0	0	0	0	0	0
45	27	13	28	3	1	2017-04-02	4	4	0	3	3	2017-08-02
46	53	13	36	1	0	2017-08-01	4	3	0	1	1	2017-04-02	4	4	1	0	3
47	61	12	31	2	0	2017-08-01	4	2	1	1	1	.6	1	2	0	0	0
48	26	13	26	3	1	2017-06-02	1	4	0	1	4	2
49	50	13	32	1	0	0	0	0	0	0	0	.8	4	0	0	0	0
50	71	10	32	2	0	2017-06-01	4	4	0	0	0	.4	2	0	0	0	0
51	50	13	31	3	1	2017-02-02	4	3	1	2	3	2017-06-02
52	49	13	32	1	0	2	4	1	1	0	4	2017-02-02	4	0	0	3	4
53	65	13	32	2	0	0	0	0	0	0	0	0	0	0	0	0	0
54	20	13	27	3	1	0	0	0	0	0	0	0
55	72	10	32	2	0	.6	2	1	0	0	0	0	0	0	0	0	0
56	65	13	33	3	1	.2	0	0	0	0	0	0
57	68	10	34	2	0	2	4	3	0	3	0	2017-04-01	1	2	4	0	0
58	68	13	34	3	1	.6	1	0	0	0	0	.2
59	62	13	34	1	0	0	0	0	0	0	0	0	0	0	0	0	0
60	65	13	34	2	0	.4	1	1	0	0	0	0	0	0	0	0	0
61	64	12	33	3	1	2017-04-02	4	0	0	0	4	2017-06-01
62	24	13	37	1	0	2017-06-01	4	3	0	0	1	2	4	3	0	0	3
63	22	13	24	3	1	2017-08-01	1	0	0	0	0	.2
64	28	13	28	1	0	2017-02-02	3	3	2	0	3	2017-08-02	4	4	0	3	3
65	64	13	34	2	0	2017-08-01	4	3	0	1	1	2017-02-01	4	2	0	0	0
66	53	12	30	3	1	0	0	0	0	0	0	0
67	26	13	29	1	0	.2	1	0	0	0	0	.8	4	0	0	0	0
68	53	12	33	2	0	0	0	0	0	0	0	0	0	0	0	0	0
69	22	13	25	3	1	2017-08-02	4	0	0	0	1	1
70	64	13	30	2	0	2017-04-01	3	3	0	1	0	2017-06-01	4	3	1	0	0
71	55	13	31	3	1	2017-06-03	3	3	2	3	3	2017-08-02
72	67	10	30	2	0	.4	2	0	0	0	0	.6	3	0	0	0	0
73	28	13	33	3	1	2017-02-03	4	4	3	1	3	3
74	65	10	33	2	0	0	0	0	0	0	0	1	3	0	0	0	2
75	82	13	34	2	0	.4	2	0	0	0	0	.2	1	0	0	0	0
76	48	10	32	3	1	1	4	3	0	0	0	2017-04-01
77	55	10	32	1	0	.8	3	1	0	0	0	2017-08-01	4	2	0	0	3
78	65	13	35	2	0	1	3	1	0	0	1	.8	4	0	0	0	0
79	67	10	34	3	1	2017-06-01	3	4	0	0	2	2017-08-01
80	48	13	32	1	0	2017-04-02	3	3	2	3	1	2017-06-02	4	3	3	3	0
81	58	10	28	2	0	2017-04-02	3	4	1	2	2	0	0	0	0	0	0
82	25	13	31	3	1	2017-02-02	4	1	0	0	4	2017-08-01
83	70	10	34	1	0	2017-04-01	3	3	0	1	0	.8	4	0	0	0	0
84	52	10	31	2	0	.4	0	2	0	0	0	.8	2	2	0	0	0
85	54	12	31	3	1	2017-04-01	3	0	0	0	0	.6
86	65	10	34	1	0	.2	0	1	0	0	0	0	0	0	0	0	0
87	19	13	24	3	1	2017-06-01	4	4	0	2	0	2
88	65	10	31	1	0	2017-02-01	3	1	0	1	1	2017-06-01	4	1	0	0	3
89	23	12	30	3	1	2017-02-01	4	0	0	0	3	2017-04-01
90	55	10	34	1	0	2017-06-01	4	4	0	0	0	2017-06-01	4	4	0	0	0
91	61	10	34	3	1	.4	4	0	0	0	0	.8
92	71	10	32	1	0	1	1	2	0	2	0	1	4	0	1	0	0
93	51	13	34	3	1	.6	4	0	0	0	1	1
94	69	13	35	1	0	0	0	0	0	0	0	0	0	0	0	0	0
95	73	13	33	2	0	0	0	0	0	0	0	0	0	0	0	0	0
96	26	13	30	3	1	2017-02-02	4	0	0	0	3	2017-04-01
97	56	13	28	1	0	2017-02-02	2	2	2	2	3	2017-04-02	4	4	0	0	4
98	55	10	34	2	0	0	0	0	0	0	0	0	0	0	0	0	0
99	60	10	32	3	1	0	0	0	0	0	0	0
100	56	13	30	1	0	0	0	0	0	0	0	0	0	0	0	0	0
101	72	10	34	2	0	.8	2	2	0	0	0	0	0	0	0	0	0
102	22	13	25	3	1	2017-08-02	4	4	0	3	0	2017-02-02
103	72	13	35	1	0	0	0	0	0	0	0	0	0	0	0	0	0
104	50	10	31	2	0	2017-02-01	3	2	0	1	0	.8	4	0	0	0	0
105	52	13	31	3	1	.2	0	0	0	0	0	0
106	25	12	27	1	0	.8	3	0	0	0	1	2017-06-01	3	1	1	0	3
107	73	10	33	2	0	3	3	3	2	4	3	2017-06-03	4	4	4	2	4
108	67	13	33	3	1	2017-08-01	4	0	0	0	3	2017-04-01
109	51	13	32	1	0	0	0	0	0	0	0	.8	4	0	0	0	0
110	20	13	26	3	1	1	0	0	0	0	4	.8
111	22	13	28	1	0	2017-04-02	4	3	2	2	1	2017-02-02	4	2	2	3	0
112	47	10	30	2	0	0	0	0	0	0	0	0	0	0	0	0	0
113	65	13	35	3	1	2017-06-02	4	4	0	3	3	2017-08-02
114	77	10	35	1	0	.4	0	2	0	0	0	0	0	0	0	0	0
115	64	13	32	2	0	2017-02-02	4	4	1	2	0	2017-02-02	4	4	3	0	0
116	72	10	32	3	1	2017-04-01	4	3	0	0	0	2017-04-01
117	62	10	31	1	0	2017-06-01	4	4	0	0	0	2017-08-01	4	3	2	0	0
118	21	13	33	2	0	2	4	4	0	1	1	2	4	4	1	0	1
119	33	13	29	3	1	2017-08-01	4	3	0	0	0	2017-04-01
120	62	12	32	1	0	0	0	0	0	0	0	2	4	3	3	0	0
121	76	10	34	2	0	.8	2	1	0	1	0	0	0	0	0	0	0
122	62	13	34	3	1	.6	4	3	0	0	0	2017-04-01
123	68	13	37	1	0	.8	4	0	0	0	0	.8	4	0	0	0	0
124	59	13	30	2	0	0	0	0	0	0	0	0	0	0	0	0	0
125	61	13	33	3	1	2017-08-01	0	0	0	0	0	0
126	54	10	31	1	0	2017-02-01	3	2	0	1	0	2017-08-01	4	4	1	0	0
127	79	10	34	2	0	.6	1	1	0	1	0	.2	1	0	0	0	0
128	64	13	35	3	1	.4	1	1	0	0	0	.4
129	63	10	32	1	0	.8	2	1	0	1	0	0	0	0	0	0	0
130	58	10	29	2	0	0	0	0	0	0	0	0	0	0	0	0	0
131	76	10	35	3	1	0	0	0	0	0	0	0
132	58	10	31	1	0	2017-04-01	4	3	0	0	0	2017-04-01	4	3	0	0	0
133	25	10	29	2	0	0	0	0	0	0	0	1	3	1	0	0	1
134	66	13	35	3	1	2017-02-03	4	4	4	0	4	2017-02-03
135	65	10	31	1	0	2017-08-01	3	3	0	3	0	2017-06-02	4	4	4	0	1
136	65	13	34	2	0	2017-06-01	2	2	1	1	2	2017-02-01	3	1	1	0	1
137	69	13	32	3	1	2	4	4	0	3	0	2017-02-02
138	23	13	24	1	0	2017-02-01	3	1	1	1	0	2017-02-01	4	1	1	0	0
139	56	13	34	2	0	0	0	0	0	0	0	0	0	0	0	0	0
140	49	10	29	3	1	2017-02-02	3	0	0	3	0	2017-02-01
141	22	13	27	1	0	2017-06-01	3	3	0	0	2	2017-08-02	4	4	2	1	3
142	27	13	27	2	0	2	4	3	1	1	1	2017-04-01	4	3	0	0	0
143	59	12	35	3	1	2017-06-01	0	0	0	0	0	0
144	24	13	28	1	0	2017-06-03	4	4	3	4	3	2017-06-03	4	4	3	4	3
145	49	13	36	2	0	.6	2	1	0	0	0	.8	3	1	0	0	0
146	43	12	32	3	1	.4	0	0	0	1	0	.2
147	71	13	32	1	0	0	0	0	0	0	0	0	0	0	0	0	0
148	64	10	31	2	0	2017-02-01	3	3	0	0	0	.8	3	1	0	0	0
149	26	13	31	3	1	2017-06-01	4	0	0	0	3	2017-04-01
150	64	13	31	1	0	.4	0	2	0	0	0	.8	1	3	0	0	0
151	23	13	27	2	0	2017-02-02	3	3	1	1	3	2	4	3	0	0	3
152	65	13	31	3	1	.6	3	2	0	1	0	2017-02-01
153	66	12	28	1	0	0	0	0	0	0	0	.4	0	0	0	0	2
154	74	10	35	2	0	.6	3	0	0	0	0	.6	3	0	0	0	0
155	67	13	33	3	1	2017-08-01	4	4	0	2	2	2017-04-02
156	63	10	33	1	0	2017-06-02	4	4	1	2	2	2017-06-01	4	4	0	0	0
157	55	13	31	2	0	2017-04-01	3	2	0	1	1	2017-08-01	4	2	1	0	2
158	61	10	32	3	1	1	0	0	0	0	0	0
159	53	13	36	1	0	2017-02-01	3	2	0	1	0	2017-06-01	4	4	0	0	0
160	45	13	32	2	0	2017-04-02	3	3	1	2	3	2017-06-02	4	3	1	1	4
161	70	10	36	3	1	.8	4	0	0	0	0	.8
162	70	13	34	1	0	0	0	0	0	0	0	0	0	0	0	0	0
163	22	13	25	2	0	2017-06-01	4	4	0	0	0	2017-08-01	4	4	0	0	1
164	49	13	33	3	1	2017-06-02	4	4	0	1	4	2017-06-02
165	63	10	34	1	0	1	2	2	0	1	0	2017-06-01	4	4	0	0	0
166	22	13	22	2	0	1	3	2	0	0	0	.8	3	1	0	0	0
167	62	13	33	3	1	1	4	0	0	0	0	.8
168	20	13	25	1	0	2017-06-02	4	3	2	1	3	2017-04-02	4	4	1	0	3
169	55	10	30	2	0	0	0	0	0	0	0	0	0	0	0	0	0
170	64	10	34	3	1	0	0	0	0	0	0	0
171	47	13	33	1	0	2017-08-01	2	2	1	2	2	.4	0	1	1	0	0
172	50	13	35	2	0	4	4	4	4	4	4	4	4	4	4	4	4
173	64	13	34	3	1	2	4	3	0	3	3	2017-06-02
174	67	13	36	1	0	2017-08-01	4	1	0	1	3	2017-04-02	4	0	4	0	4
175	24	13	27	2	0	0	0	0	0	0	0	0	0	0	0	0	0
176	53	12	29	3	1	2017-02-01	3	0	0	0	1	.8
177	62	10	30	1	0	2017-04-01	4	3	0	0	0	2017-04-01	4	3	0	0	0
178	37	10	30	2	0	2	4	3	0	1	2	.8	4	0	0	0	0
179	55	10	35	3	1	0	0	0	0	0	0	0
180	23	13	26	1	0	2017-06-01	4	3	0	0	1	2017-08-01	4	4	0	0	1
181	32	13	30	2	0	3	4	3	1	4	3	2017-08-02	4	3	3	1	3
182	51	13	30	3	1	2	4	4	0	0	0	2017-06-01
183	48	13	31	1	0	3	4	2	3	3	3	2017-04-03	4	4	3	3	3
184	27	13	18	2	0	2017-06-03	4	4	3	4	3	3	4	4	3	3	1
185	66	10	32	1	0	.6	2	1	0	0	0	2017-06-01	4	4	0	0	0
186	55	13	34	2	0	2017-06-01	3	3	1	0	1	2017-08-01	4	1	0	0	4
187	77	12	36	3	1	.6	0	0	0	0	4	.8
188	68	12	31	1	0	0	0	0	0	0	0	2017-04-01	4	3	0	0	0
189	36	13	31	2	0	2017-08-02	3	3	2	3	3	2017-08-02	4	3	2	1	4
190	53	10	34	3	1	2017-06-03	2	4	0	0	4	2
191	23	13	30	1	0	2	4	3	1	1	1	2017-02-02	4	4	1	1	1
192	49	12	27	2	0	1	3	1	0	1	0	.8	4	0	0	0	0
193	71	10	30	3	1	2017-06-02	4	4	3	4	4	2017-08-03
194	56	10	32	1	0	2017-02-02	4	4	0	3	0	2017-06-01	4	4	0	0	0
195	46	13	36	2	0	.2	1	0	0	0	0	2017-02-01	4	1	0	0	1
196	67	10	29	3	1	.8	4	1	0	0	1	2017-02-01
197	26	13	24	1	0	2017-04-02	4	3	2	2	1	2017-02-03	4	3	1	4	4
198	71	13	34	2	0	2017-08-02	3	4	3	3	1	2	4	3	0	3	0
199	75	13	34	3	1	2017-04-01	4	4	0	0	0	2017-06-01
200	27	12	31	1	0	2017-04-03	4	4	4	4	1	4	4	4	4	4	4
201	29	13	29	2	0	2017-08-01	4	2	0	0	3	2017-08-01	4	1	0	0	4
202	63	13	36	3	1	.6	4	4	0	4	0	2017-04-02
203	60	10	31	1	0	2017-06-01	3	2	1	2	0	1	3	1	0	0	1
204	30	12	26	2	0	1	3	2	0	0	0	1	4	1	0	0	0
205	40	13	30	3	1	0	4	0	0	0	2	2017-02-01
206	26	13	27	1	0	2017-06-01	4	3	0	0	1	.8	4	0	0	0	0
207	25	13	27	2	0	2017-02-03	4	3	4	1	4	3	3	3	1	4	4
208	68	10	31	3	1	0	0	0	0	0	0	0
209	54	13	32	1	0	2017-02-02	2	3	2	2	2	3	3	4	0	4	4
210	59	13	32	2	0	2017-04-01	3	3	0	1	0	2017-06-01	4	4	0	0	0
211	57	10	34	3	1	2017-02-02	4	4	1	4	4	2017-04-03
212	62	10	32	1	0	2017-04-01	3	4	0	0	0	2017-06-01	4	4	0	0	0
213	20	13	21	2	0	2017-08-02	4	3	2	3	2	2017-04-02	4	3	0	1	4
214	55	10	31	3	1	2017-08-01	4	3	0	4	4	3
215	47	12	31	1	0	.2	1	0	0	0	0	2017-06-01	4	4	0	0	0
216	66	13	31	2	0	4	4	4	4	4	4	4	4	4	4	4	4
217	58	10	30	3	1	2017-08-01	4	4	0	4	1	2017-06-02
218	62	13	33	1	0	0	0	0	0	0	0	0	0	0	0	0	0
219	75	10	33	2	0	0	0	0	0	0	0	0	0	0	0	0	0
220	20	13	24	3	1	2017-04-03	4	4	4	3	4	2017-08-03
221	21	13	25	1	0	2017-08-02	4	4	2	1	3	2017-06-03	4	4	4	2	4
222	20	10	28	2	0	2017-04-01	1	2	0	3	1	2017-06-01	4	4	0	0	0
223	25	13	27	3	1	2017-06-02	4	3	0	1	4	2017-04-02
224	45	13	30	1	0	1	1	1	1	1	1	2017-08-01	4	4	0	0	1
225	20	13	23	2	0	2017-08-01	3	2	1	1	2	.6	1	1	0	0	1
226	38	13	28	3	1	.2	3	0	0	0	0	.6
227	24	13	31	1	0	.8	1	1	0	0	2	2017-08-01	3	3	0	0	3
228	19	13	31	2	0	.8	3	1	0	0	0	.8	4	0	0	0	0
229	68	12	32	3	1	2017-02-01	3	0	0	0	0	.6
230	51	13	33	1	0	.4	1	1	0	0	0	2017-06-01	4	4	0	0	0
231	19	13	18	2	0	0	0	0	0	0	0	0	0	0	0	0	0
232	44	13	32	3	1	1	2	0	0	0	1	.6
233	52	10	29	1	0	.8	1	3	0	0	0	2017-08-01	4	4	0	0	1
234	61	10	33	2	0	0	0	0	0	0	0	0	0	0	0	0	0
235	58	10	33	3	1	.2	0	0	0	1	0	.2
236	64	13	34	1	0	2017-02-01	4	1	0	1	0	2017-02-02	4	4	0	0	3
237	80	10	30	2	0	.8	0	4	0	0	0	0	0	0	0	0	0
238	31	13	36	3	1	2017-02-01	4	0	0	0	2	2017-02-01
239	54	13	30	1	0	2017-02-02	4	3	0	1	3	2017-08-02	4	4	1	1	4
240	76	10	33	2	0	.4	0	1	0	0	1	0	0	0	0	0	0
241	56	10	30	3	1	2017-02-01	4	4	0	0	0	2017-06-01
242	77	10	34	1	0	1	2	3	0	0	0	2017-04-01	4	3	0	0	0
243	50	10	26	2	0	0	0	0	0	0	0	0	0	0	0	0	0
244	25	12	18	3	1	4	4	4	4	4	3	2017-08-03
245	60	13	35	2	0	1	3	1	0	1	0	.6	3	0	0	0	0
246	38	13	31	1	0	.6	2	0	0	0	1	2017-02-01	3	0	0	0	3
247	52	13	31	2	0	2017-04-01	2	2	0	1	2	2017-04-01	3	1	1	1	1
248	54	10	30	3	1	0	4	3	4	0	0	2017-02-02
249	58	12	31	1	0	2017-08-01	4	3	0	2	0	2017-06-01	4	4	0	0	0
250	55	10	30	2	0	0	0	0	0	0	0	0	0	0	0	0	0
251	69	13	32	1	0	2017-02-02	3	3	2	1	2	2017-02-02	4	3	0	0	4
252	36	13	26	2	0	2	4	4	0	0	2	2017-04-02	4	4	0	0	4
253	35	13	25	3	1	1	4	1	0	0	0	1
254	57	13	35	2	0	.2	0	1	0	0	0	0	0	0	0	0	0
255	89	10	20	2	0	1	0	2	2	1	0	2017-04-02	4	4	4	0	0
256	63	13	35	3	1	2017-02-01	4	2	0	0	0	2017-02-01
257	78	12	31	2	0	0	0	0	0	0	0	.8	4	0	0	0	0
258	78	10	31	1	0	.2	1	0	0	0	0	0	0	0	0	0	0
259	26	12	20	2	0	2017-02-02	4	2	0	2	3	2017-08-01	4	1	0	0	4
260	70	10	29	1	0	2017-04-02	4	4	0	1	3	2017-08-01	4	4	0	0	1
261	20	13	30	2	0	2017-02-01	3	1	1	1	0	2017-04-01	4	1	1	1	0
262	78		33	3	1	2	3	2	0	4	2	2017-02-02
263	85	13	35	1	0	0	0	0	0	0	0	0	0	0	0	0	0
264	68	13	34	2	0	.8	3	1	0	0	0	.8	4	0	0	0	0
265	65	12	32	3	1	1	0	0	1	1	1	.6
266	63	13	36	1	0	1	3	1	0	1	0	1	4	1	0	0	0
267	54	13	33	2	0	.8	1	3	0	0	0	2017-06-01	4	4	0	0	0
268	62	13	32	3	1	2017-04-01	4	4	0	0	0	2017-06-01
269	70	13	34	1	0	0	0	0	0	0	0	1	1	4	0	0	0
270	47	12	30	2	0	2017-06-01	3	4	0	1	0	2017-04-01	4	3	0	0	0
271	67	12	32	3	1	0	4	0	0	1	0	1
272	63	13	35	2	0	0	0	0	0	0	0	0	0	0	0	0	0
273	73	10	30	3	1	.4	3	0	0	0	0	.6
274	58	13	31	2	0	0	0	0	0	0	0	0	0	0	0	0	0
275	74	10	34	3	1	2017-08-03	4	4	2	3	4	2017-04-03
276	66	10	34	2	0	2	2	3	2	2	1	2017-04-01	2	2	2	1	0
277	82		34	2	0	.8	0	0	4	0	0	2017-04-01	3	1	1	1	1
278	79	10	31	2	0	.4	2	0	0	0	0	0	0	0	0	0	0
